# Supplementary material for: Widespread selection for extremely high and low levels of secondary structure in coding sequences across all domains of life
Source: Open Biol. 2019 May 29;9(5):190020. doi: 10.1098/rsob.190020 (PMC6544989; doi:10.1098/rsob.190020)
Supplement: Supplementary Table 1 [file rsob190020supp2.xlsx]

## Sheet: PACKEIS results
			absolute number of ORFs with specific DBF-score
MODEL0			DBF-scores
species	clade	total ORFs	0	0.01	0.02	0.03	0.04	0.05	0.06	0.07	0.08	0.09	0.1	0.11	0.12	0.13	0.14	0.15	0.16	0.17	0.18	0.19	0.2	0.21	0.22	0.23	0.24	0.25	0.26	0.27	0.28	0.29	0.3	0.31	0.32	0.33	0.34	0.35	0.36	0.37	0.38	0.39	0.4	0.41	0.42	0.43	0.44	0.45	0.46
Adineta vaga	animal	48862	2290	1367	1082	988	831	808	790	710	709	679	659	700	633	610	682	619	608	572	559	585	549	563	500	555	504	499	511	513	484	436	443	413	543	488	438	431	452	471	473	450	439	436	428	448	411	409	409
Amphimedon queenslandica	animal	36213	1326	706	609	502	528	459	485	458	430	403	383	377	384	390	354	353	329	372	358	344	382	337	335	325	335	340	327	342	304	352	329	318	346	331	344	336	327	338	335	271	324	325	315	295	337	300	311
Anolis carolinensis	animal	12665	215	85	101	105	104	91	89	86	78	87	101	104	93	84	84	97	111	87	92	71	74	85	79	72	80	74	99	95	84	86	100	89	81	82	102	92	84	105	93	112	95	101	94	107	96	111	109
Caenorhabditis elegans	animal	20208	483	321	305	286	265	244	235	230	246	246	234	198	215	218	221	206	205	231	209	201	197	198	202	168	209	167	194	173	219	171	161	194	189	176	183	161	162	166	168	201	189	180	177	200	178	156	185
Crassostrea gigas	animal	25586	568	401	387	365	329	321	331	324	284	346	303	294	276	265	272	288	254	265	266	267	265	256	257	276	245	261	269	251	257	257	257	294	237	248	236	235	256	241	249	219	263	243	243	218	252	211	240
Danio rerio	animal	26281	245	154	151	133	140	123	140	139	129	141	143	152	166	164	137	139	143	148	142	147	157	156	174	176	148	177	132	184	153	161	153	158	174	164	182	162	182	165	150	172	184	186	202	152	167	202	191
Daphnia pulex	animal	28329	1021	554	487	412	403	398	331	342	313	334	311	324	316	281	307	312	299	308	290	249	269	287	306	281	251	274	256	270	261	307	235	240	261	260	258	248	284	236	263	259	257	245	251	245	237	273	253
Drosophila melanogaster	animal	13883	80	56	31	42	49	39	35	45	34	55	46	54	42	51	56	56	39	38	52	49	52	43	48	61	48	66	56	55	68	59	66	58	70	61	63	66	64	76	68	74	71	64	78	72	66	62	72
Homo sapiens	animal	21209	231	142	134	133	126	119	124	121	135	140	114	130	123	125	121	126	126	111	147	116	127	135	141	131	128	163	125	131	126	121	142	136	162	108	113	120	158	152	176	144	142	134	142	158	181	144	137
Mnemiopsis leidyi	animal	15407	423	267	234	185	211	193	193	156	176	184	144	164	178	159	161	154	154	161	139	153	158	148	139	153	140	147	166	130	132	138	148	130	122	150	155	149	146	150	148	127	169	146	139	120	134	142	116
Mus musculus	animal	21719	172	139	133	116	118	120	125	127	105	118	108	101	127	134	128	95	96	138	123	115	123	127	110	133	117	130	131	141	130	143	117	144	145	149	149	141	139	139	138	141	153	155	146	179	139	163	135
Nematostella vectensis	animal	15741	502	214	197	172	190	173	163	161	168	141	151	169	174	142	165	119	153	114	144	149	156	167	132	124	141	148	148	156	149	131	136	149	132	137	123	117	114	125	133	132	112	114	138	118	128	149	136
Octopus bimaculoides	animal	25582	2528	614	509	429	376	348	367	352	318	309	303	291	308	302	288	277	268	246	258	253	247	244	226	251	236	229	235	233	203	207	244	233	203	198	217	226	238	220	195	227	215	239	202	200	190	202	209
Schistosoma mansoni	animal	10500	309	179	203	161	158	152	136	135	133	150	142	143	130	124	129	110	124	120	117	116	98	101	127	120	118	113	99	101	124	101	106	106	107	107	115	97	88	92	110	87	77	104	101	87	93	100	98
Stegodyphus mimosarum	animal	26147	540	426	348	320	323	335	332	317	310	299	251	309	322	307	269	274	356	289	267	256	286	289	281	249	253	254	271	290	284	289	260	247	261	267	251	289	250	268	290	278	299	247	262	261	271	253	271
Taeniopygia guttata	animal	5677	37	32	44	26	30	30	32	32	39	36	42	28	40	26	26	30	34	24	42	33	30	31	27	38	35	37	27	33	39	40	42	37	35	26	31	42	53	41	37	42	36	44	50	45	47	51	41
Trichoplax adhaerens	animal	9886	264	178	170	158	142	142	141	123	134	118	133	122	133	122	105	132	121	109	106	117	123	98	114	100	124	104	99	92	98	114	79	106	97	103	89	117	93	100	81	107	101	98	102	88	86	107	89
Xenopus tropicalis	animal	9999	135	89	113	106	98	96	81	86	86	74	76	98	88	96	100	57	106	92	88	91	106	99	64	97	94	86	103	87	90	91	89	106	104	86	86	92	91	99	75	95	110	80	89	102	90	88	97
Batrachochytrium dendrobatidis	fungus	8139	137	103	100	79	79	85	74	79	71	63	71	70	82	75	77	71	65	60	67	57	54	78	70	63	74	75	62	62	71	60	80	74	71	58	65	68	80	63	61	77	75	75	72	58	74	72	78
Encephalitozoon cuniculi	fungus	1833	15	23	10	22	14	12	17	16	13	9	15	16	11	14	11	16	16	15	13	20	10	11	9	17	18	15	14	11	16	12	19	18	19	11	20	14	10	16	13	17	18	8	18	11	17	25	16
Phycomyces blakesleeanus	fungus	15338	902	410	274	282	210	224	174	187	169	180	174	179	163	168	142	137	139	142	160	144	145	150	119	130	147	148	127	114	137	128	125	127	132	127	101	124	118	119	100	107	128	118	108	138	115	130	116
Puccinia graminis	fungus	15723	825	396	327	289	240	212	229	213	188	168	198	181	180	160	164	159	154	158	168	157	164	143	153	143	157	146	136	155	155	141	134	141	149	135	137	124	150	111	118	144	139	128	126	143	125	149	125
Pyrenophora teres	fungus	11501	992	340	221	211	198	156	136	115	128	121	112	110	103	105	118	94	108	87	110	112	101	77	80	88	113	84	108	88	85	84	84	92	103	98	78	78	94	94	78	90	82	78	77	106	78	78	63
Rhizophagus irregularis	fungus	25989	1116	616	534	462	418	410	396	353	323	348	326	328	311	310	274	270	315	283	297	272	301	279	251	281	268	276	257	257	268	271	269	228	264	268	229	245	252	234	241	250	202	230	237	241	269	224	210
Saccharomyces cerevisae	fungus	6686	210	148	135	116	118	115	105	82	95	71	91	102	79	82	83	99	63	79	61	72	68	55	56	59	60	67	67	63	67	51	71	77	66	54	63	63	63	51	55	62	61	60	56	58	48	75	58
Amborella trichopoda	plant	26428	981	463	367	363	312	304	247	249	245	230	244	261	259	265	216	259	233	254	247	252	235	218	240	225	240	225	209	210	212	237	207	226	231	215	230	206	219	232	200	225	211	206	213	199	235	215	220
Arabidopsis thaliana	plant	27559	705	400	347	331	310	298	283	259	277	271	262	245	256	240	269	252	268	238	238	241	274	213	228	230	242	228	228	213	227	215	242	220	244	209	232	216	253	231	238	219	231	236	253	236	244	231	242
Chlamydomonas reinhardtii	plant	17721	86	56	43	34	31	23	29	36	29	32	48	37	48	38	43	47	53	36	33	32	33	37	37	45	40	42	47	44	38	36	44	45	42	59	49	50	57	45	57	65	58	71	61	64	65	70	66
Chondrus crispus	plant	9713	412	179	131	133	110	116	102	111	101	95	114	103	77	86	86	70	97	88	94	92	71	89	96	102	66	74	86	66	91	70	62	83	79	81	76	77	92	80	70	69	54	86	74	82	75	85	67
Dioscorea rotundata	plant	18626	654	275	235	193	209	171	187	150	154	156	169	146	144	149	150	141	162	144	152	140	137	151	174	138	143	145	132	159	139	153	164	165	155	148	148	157	145	138	149	172	157	158	168	161	139	154	163
Oryza sativa	plant	28061	450	268	263	210	220	191	195	165	183	157	162	190	177	159	190	162	173	184	181	180	143	174	187	180	155	139	194	176	187	179	193	186	177	195	169	207	206	188	202	217	202	205	185	211	211	210	188
Physcomitrella patens	plant	29784	508	298	234	240	236	210	222	213	226	183	210	185	210	208	215	222	220	187	191	181	220	220	218	212	238	218	196	201	196	215	218	199	238	236	247	230	217	203	226	216	224	213	234	238	257	248	242
Selaginella moellendorffii	plant	28214	93	73	89	80	99	98	107	86	120	96	96	100	107	109	93	110	106	125	136	137	116	131	126	136	121	129	129	128	135	159	153	149	172	152	193	172	139	146	149	180	164	170	160	148	164	173	197
Acidilobus saccharovorans	archaea	602	3	1	3	5	2	4	5	1	4	1	1	3	7	3	1	1	5	7	5	5	2	4	1	1	2	4	8	7	1	6	3	3	5	4	2	4	3	4	3	3	4	8	5	4	5	5	5
Archaeoglobus profundus	archaea	1554	25	33	22	21	30	16	23	19	22	22	23	26	23	17	24	15	13	20	13	14	11	18	11	22	17	18	17	20	13	15	21	23	9	15	21	18	17	13	15	12	11	16	16	9	14	14	14
Desulfurococcus fermentans	archaea	918	31	23	19	12	13	19	9	10	14	15	8	13	13	9	12	9	9	10	16	4	12	14	14	10	11	6	10	19	5	16	6	12	13	4	12	6	9	10	10	5	5	8	8	10	7	9	7
Ferroglobus placidus	archaea	2075	62	55	43	35	31	30	37	18	28	33	39	23	36	22	34	19	27	25	27	19	22	25	20	28	18	39	19	23	29	21	27	26	24	18	21	25	18	28	22	22	17	24	19	10	22	20	19
Haloarcula amylolytica	archaea	3603	7	4	5	1	10	8	6	5	2	3	9	8	5	10	7	6	8	10	11	8	4	14	5	6	10	11	9	6	12	15	18	13	8	13	18	15	10	14	21	16	14	17	17	15	16	10	13
Halobacterium hubeiense	archaea	2825	5	5	6	3	3	2	3	5	6	7	9	12	6	3	5	11	2	5	4	5	8	5	3	11	5	5	3	11	9	10	11	9	13	12	7	12	8	14	8	17	8	8	9	6	8	8	11
Haloferax alexandrinus	archaea	2978	7	2	4	1	2	7	6	6	2	4	5	6	4	7	4	8	4	7	11	6	11	2	7	13	5	8	8	12	11	6	6	10	9	11	6	6	9	4	4	4	15	12	4	14	12	17	14
Halorubrum aidingense	archaea	2445	1	1	1	2	1	2	2	0	2	2	3	7	3	0	4	2	0	4	2	2	0	0	1	3	3	8	2	6	3	4	5	7	2	4	5	8	6	6	5	4	3	4	2	7	6	1	3
Methanobrevibacter curvatus	archaea	1783	117	60	34	37	37	24	25	34	18	22	22	23	21	26	19	14	13	25	19	20	16	22	18	19	16	18	21	20	16	16	17	19	20	13	18	21	13	14	17	22	13	16	16	10	14	16	16
Methanocaldococcus bathoardescens	archaea	1534	155	82	75	50	39	33	28	30	26	30	22	24	27	19	18	25	10	23	14	20	17	15	21	22	14	16	18	11	20	12	12	15	13	17	15	13	13	12	20	13	10	8	19	12	12	14	10
Methanococcus maripaludis	archaea	1552	114	77	59	36	41	47	36	31	27	27	27	27	31	24	18	19	22	24	21	16	19	16	21	14	14	16	16	20	13	18	13	20	18	10	13	12	11	12	7	15	17	13	17	14	8	9	21
Methanosarcina acetivorans	archaea	2913	52	37	48	51	34	42	41	36	44	42	35	33	30	42	29	35	36	26	27	26	30	41	27	32	29	27	23	31	26	24	26	28	29	29	23	35	27	17	31	34	27	18	37	32	30	39	27
Natrialba aegyptia	archaea	3762	16	9	5	10	6	8	10	8	14	12	14	7	15	11	12	13	12	11	8	15	12	12	17	11	12	10	18	11	18	7	11	15	16	19	18	10	14	17	15	24	15	16	17	12	21	15	18
Natrinema altunense	archaea	3138	10	1	7	5	3	1	7	8	4	8	5	7	2	5	1	4	6	7	5	3	3	7	7	1	9	7	10	7	9	12	9	8	7	6	11	6	5	9	6	14	9	7	11	7	7	5	10
Pyrobaculum aerophilum	archaea	1618	50	35	29	31	30	28	23	12	16	23	22	25	20	15	17	16	17	22	25	18	16	15	27	19	11	18	8	17	10	21	13	17	16	23	11	20	26	21	12	17	15	16	15	9	18	11	12
Pyrococcus furiosus	archaea	1717	120	63	57	55	50	45	53	42	27	28	31	25	21	21	24	36	18	19	16	14	21	24	15	15	23	16	26	14	15	15	19	14	17	20	13	21	17	12	16	15	11	16	10	9	15	8	14
Sulfolobus acidocaldarius	archaea	1632	98	60	51	41	47	34	26	23	19	25	28	24	30	30	22	32	14	16	17	22	19	15	16	17	16	18	14	20	17	10	24	16	17	12	12	12	13	26	17	16	15	11	19	23	19	11	16
Thermococcus barophilus	archaea	2172	56	36	43	36	27	37	37	28	35	32	31	27	33	27	23	31	23	30	17	18	20	20	24	28	29	21	25	27	23	21	26	18	20	28	14	18	14	24	17	20	25	31	10	15	21	17	20
Thermoplasma volcanium	archaea	1093	37	23	29	22	17	30	18	20	9	22	22	17	18	12	17	12	18	13	12	18	21	15	19	8	19	16	16	5	15	15	17	17	15	12	5	13	8	9	13	19	4	10	12	11	4	10	12
Vulcanisaeta distributa	archaea	2031	38	15	28	14	12	11	11	12	16	22	21	19	3	17	15	15	12	17	18	11	18	15	15	16	16	17	17	11	26	10	14	9	16	22	22	19	13	19	12	17	13	14	14	17	16	17	15
Acetobacter cerevisiae	bacteria	2166	5	3	7	3	7	5	6	6	1	3	10	7	3	5	2	11	3	6	10	10	6	4	2	6	6	8	7	6	12	12	7	6	14	11	7	7	10	9	6	6	14	11	6	13	6	11	4
Acinetobacter baumannii	bacteria	3218	33	29	18	25	28	28	29	28	14	24	22	25	14	24	26	21	20	18	29	25	26	24	26	23	21	27	22	24	19	26	17	20	24	19	27	36	20	20	27	38	30	30	18	20	18	28	20
Bacillus altitudinis	bacteria	2915	34	46	34	35	38	31	43	36	30	40	22	35	35	19	24	35	27	32	29	32	22	25	25	31	38	27	28	32	28	28	37	30	26	27	25	24	23	27	26	23	32	31	28	24	26	28	20
Bifidobacterium adolescentis	bacteria	1542	4	6	2	3	3	2	3	2	3	6	5	6	4	5	3	3	5	3	2	3	3	5	3	6	5	3	6	4	5	2	7	3	6	6	6	1	4	3	4	2	4	9	5	6	7	4	6
Borrelia afzelii	bacteria	611	73	28	14	12	8	9	8	8	7	2	7	5	5	7	3	5	1	9	5	7	4	7	5	5	4	4	3	4	11	3	2	3	6	2	8	5	5	3	3	4	1	5	4	7	6	2	2
Clostridium aceticum	bacteria	2785	97	68	65	66	54	47	46	50	42	38	40	48	37	41	39	35	30	39	25	35	34	34	21	29	38	32	22	32	41	33	35	27	28	20	27	33	26	24	26	17	21	17	26	23	25	20	30
Enterobacter cloacae	bacteria	4085	12	6	6	6	10	8	9	15	12	10	7	13	12	9	10	15	16	15	14	12	9	16	18	18	14	15	17	20	12	12	9	21	14	17	16	17	15	23	18	26	27	17	28	30	27	13	20
Eschericchia coli	bacteria	4687	15	23	21	19	14	18	23	18	18	18	12	23	24	16	17	20	20	28	22	23	22	21	34	14	27	24	17	18	23	19	23	27	34	19	28	33	35	25	35	27	26	37	38	19	27	42	28
Geobacillus icigianus	bacteria	2426	8	5	14	5	5	9	7	11	8	9	16	11	6	8	18	16	10	16	13	7	7	15	10	14	14	12	14	18	11	8	11	9	10	13	13	11	14	19	18	27	15	22	12	17	16	12	13
Lactobacillus casei	bacteria	1583	4	8	5	12	6	7	10	7	9	9	14	5	5	4	11	6	7	5	8	7	6	8	12	4	9	12	8	9	14	9	8	12	13	9	9	12	6	10	5	6	9	7	9	8	10	11	7
Listeria booriae	bacteria	2558	261	66	57	39	39	39	31	30	37	33	27	35	29	24	18	22	25	29	23	17	20	25	29	22	17	18	12	15	13	16	15	26	25	16	10	12	22	16	12	23	11	28	18	16	12	21	16
Mycobacterium abscessus	bacteria	3602	6	2	6	6	7	6	3	3	3	2	6	10	7	6	9	2	8	13	7	8	6	10	9	5	7	13	3	10	7	5	11	10	8	18	19	8	7	9	18	13	9	12	12	15	19	10	18
Nostoc azollae	bacteria	3128	108	74	60	42	54	37	37	39	40	37	35	39	39	32	38	29	31	39	32	34	40	19	32	31	27	32	22	34	30	26	37	35	30	28	28	27	31	30	31	23	28	22	40	31	23	18	27
Pseudomonas aeruginosa	bacteria	5099	1	1	5	2	4	1	3	6	4	7	4	8	4	7	10	5	11	7	6	6	12	7	5	4	9	9	12	17	12	5	12	9	12	11	9	12	15	14	12	14	13	7	15	13	19	12	17
Rhizobium favelukesii	bacteria	5942	7	9	17	8	10	12	18	14	8	13	17	11	20	11	19	17	13	13	14	10	18	21	19	15	20	22	18	20	22	17	15	19	23	19	17	23	24	33	22	20	31	26	32	24	25	41	36
Staphylococcus aureus	bacteria	2165	44	39	33	22	36	32	28	24	21	23	19	22	15	22	22	27	20	24	21	24	22	18	26	23	16	16	19	24	22	22	16	21	21	16	15	15	23	19	17	23	18	17	24	18	27	18	21
Streptococcus agalactiae	bacteria	1393	17	16	16	14	16	11	10	13	12	11	10	10	6	14	15	13	18	12	12	8	15	8	18	23	12	13	14	12	16	12	9	14	11	12	12	9	5	14	11	26	10	9	15	13	9	14	9
Streptomyces albus	bacteria	4099	22	7	4	10	7	6	10	6	7	9	9	7	11	14	7	16	5	9	10	9	8	10	9	9	14	8	16	9	7	13	9	8	15	10	12	14	11	10	11	10	11	14	15	12	21	19	10
Vibrio albensis	bacteria	3006	8	10	14	8	16	12	9	12	11	12	10	12	18	10	10	21	17	11	11	16	21	19	14	14	11	10	19	22	17	20	19	20	12	17	24	13	23	16	36	18	25	20	15	30	20	29	20
Xanthomonas campestris	bacteria	3566	1	1	1	3	3	2	4	2	0	8	1	2	5	3	6	2	4	3	4	7	5	3	7	5	6	4	4	10	4	5	7	7	6	7	5	8	7	4	4	6	7	7	10	6	7	12	8
dsDNA	virus	232076	4290	2678	2302	2082	2035	1915	1951	1921	1851	1873	1780	1709	1825	1676	1729	1716	1751	1636	1621	1688	1607	1648	1555	1743	1707	1597	1607	1599	1687	1632	1624	1725	1689	1689	1634	1678	1731	1640	1736	1634	1718	1776	1675	1756	1727	1723	1753
dsRNA	virus	1235	7	29	15	19	27	14	13	10	11	18	19	17	12	11	8	14	10	10	10	14	17	11	17	9	12	13	10	7	10	7	10	9	8	9	11	5	2	13	14	12	8	7	12	9	9	6	6
ssDNA	virus	4356	249	104	85	73	55	60	78	46	55	26	43	38	53	43	35	52	43	43	48	33	35	39	50	37	35	38	37	39	43	40	43	40	26	34	43	27	25	37	31	26	39	38	31	33	27	34	36
ssRNA minus	virus	2497	75	47	37	29	36	32	24	27	20	27	13	26	20	28	23	29	19	29	20	19	22	18	25	23	19	11	25	21	16	18	23	27	23	24	13	17	28	17	19	21	21	22	16	27	25	22	21
ssRNA plus	virus	4140	209	44	44	38	37	50	30	25	32	34	32	35	32	30	31	22	23	21	29	32	21	28	24	35	22	22	38	29	35	27	27	21	22	40	24	36	19	28	26	29	22	28	30	34	18	32	29
all viruses	virus	244304	4830	2902	2483	2241	2190	2071	2096	2029	1969	1978	1887	1825	1942	1788	1826	1833	1846	1739	1728	1786	1702	1744	1671	1847	1795	1681	1717	1695	1791	1724	1727	1822	1768	1796	1725	1763	1805	1735	1826	1722	1808	1871	1764	1859	1806	1817	1845
MODEL1			DBF-scores
species	clade	total ORFs	0	0.01	0.02	0.03	0.04	0.05	0.06	0.07	0.08	0.09	0.1	0.11	0.12	0.13	0.14	0.15	0.16	0.17	0.18	0.19	0.2	0.21	0.22	0.23	0.24	0.25	0.26	0.27	0.28	0.29	0.3	0.31	0.32	0.33	0.34	0.35	0.36	0.37	0.38	0.39	0.4	0.41	0.42	0.43	0.44	0.45	0.46
Adineta vaga	animal	48862	646	484	463	471	384	420	429	406	391	407	414	396	396	452	412	424	419	439	432	449	431	427	430	442	431	443	387	428	448	435	452	432	481	391	450	433	464	425	464	409	406	484	431	458	445	452	428
Amphimedon queenslandica	animal	36213	889	539	521	452	435	413	432	417	374	390	346	376	366	324	371	369	330	344	350	323	342	318	310	315	303	330	382	334	309	332	315	354	317	356	333	332	305	310	312	306	325	351	335	328	358	338	313
Anolis carolinensis	animal	12665	216	132	127	106	115	105	95	100	110	105	99	90	110	97	86	117	95	94	97	93	107	102	102	99	86	91	87	103	109	93	98	70	104	91	97	101	103	91	81	96	107	107	111	96	111	102	108
Caenorhabditis elegans	animal	20208	287	246	200	220	200	205	211	199	203	188	169	227	182	202	179	171	184	200	179	199	175	166	168	198	180	193	184	209	189	177	167	162	191	164	174	180	184	151	182	166	183	185	177	177	178	167	172
Crassostrea gigas	animal	25586	352	317	271	258	257	275	278	245	240	283	289	235	247	266	269	256	232	248	220	233	223	224	247	242	221	239	262	219	239	220	217	263	256	249	236	238	246	242	266	219	267	256	219	239	206	212	241
Danio rerio	animal	26281	405	313	262	265	262	248	242	191	215	212	258	223	217	202	216	204	247	232	206	216	217	233	208	198	229	211	227	212	221	209	225	211	212	213	230	199	230	206	228	246	237	213	222	240	211	218	221
Daphnia pulex	animal	28329	803	443	390	345	287	358	321	306	303	321	289	280	288	269	295	267	301	297	263	264	251	274	254	258	263	261	293	257	228	243	272	268	247	238	247	262	235	239	215	243	261	277	253	267	273	226	235
Drosophila melanogaster	animal	13883	290	176	146	134	145	139	98	107	109	135	138	124	105	115	103	129	119	100	106	88	115	105	114	94	96	112	91	131	100	95	99	105	97	125	135	90	105	106	113	126	126	129	102	120	133	125	98
Homo sapiens	animal	21209	421	284	233	201	228	207	196	157	211	155	199	201	164	182	162	171	157	136	182	164	162	131	160	160	158	165	191	160	167	180	186	163	168	157	157	165	141	186	178	177	185	169	190	182	164	174	148
Mnemiopsis leidyi	animal	15407	325	203	205	177	154	161	145	141	196	155	181	166	141	159	119	142	166	157	123	150	142	135	139	146	138	154	121	151	129	135	107	125	149	140	137	141	148	143	141	152	114	165	156	139	140	141	139
Mus musculus	animal	21719	350	234	220	200	218	191	187	175	158	205	150	173	189	174	167	199	176	151	185	175	151	164	183	160	196	185	172	182	182	155	160	161	175	167	181	171	148	175	175	197	183	163	157	175	171	197	185
Nematostella vectensis	animal	15741	440	216	193	177	165	177	184	166	149	162	142	157	136	133	160	171	136	162	157	142	135	119	145	134	164	144	140	143	137	136	159	130	137	126	133	153	124	126	129	142	120	126	116	148	117	123	125
Octopus bimaculoides	animal	25582	1995	502	381	343	312	302	287	282	275	263	248	261	229	226	208	232	244	220	250	244	237	223	217	240	210	237	180	216	223	245	227	218	222	225	211	212	191	192	197	199	177	213	211	220	225	200	215
Schistosoma mansoni	animal	10500	154	110	97	80	116	89	101	95	85	93	77	95	103	97	95	89	76	100	102	87	85	122	91	81	83	95	101	98	96	94	88	92	110	109	97	98	109	106	92	94	74	130	93	94	79	104	91
Stegodyphus mimosarum	animal	26147	328	295	264	253	231	246	273	249	270	232	226	249	226	251	229	223	252	241	236	232	209	234	261	219	237	238	240	229	247	225	243	272	253	263	230	235	247	239	287	255	272	267	252	265	248	260	239
Taeniopygia guttata	animal	5677	89	68	62	56	53	53	51	53	39	50	50	47	39	43	58	57	39	50	42	54	48	45	40	53	45	37	51	51	55	42	38	54	43	44	51	43	52	58	47	39	33	53	45	42	54	48	41
Trichoplax adhaerens	animal	9886	137	116	91	107	106	89	96	103	94	78	81	96	99	88	91	96	104	90	104	101	102	98	79	94	106	79	84	101	92	108	91	98	89	103	89	85	103	85	94	94	92	97	92	101	87	76	83
Xenopus tropicalis	animal	9999	123	92	83	94	87	91	108	81	87	67	74	85	78	91	88	85	100	74	106	83	81	96	88	86	72	105	80	93	73	94	88	84	96	104	88	85	93	84	87	82	76	73	119	89	96	103	90
Batrachochytrium dendrobatidis	fungus	8139	101	51	66	80	63	66	62	55	76	67	65	63	71	60	61	50	56	57	46	59	77	53	80	61	57	63	55	71	56	78	57	70	65	75	58	61	68	65	64	69	64	84	66	89	84	64	76
Encephalitozoon cuniculi	fungus	1833	28	20	16	10	12	19	24	16	8	15	17	19	12	16	13	8	16	19	26	16	17	20	15	15	17	20	13	14	13	11	11	21	16	14	11	22	16	23	21	16	8	17	20	17	11	21	12
Phycomyces blakesleeanus	fungus	15338	531	269	225	215	183	179	158	157	174	151	157	139	160	125	120	139	151	128	147	149	117	103	129	145	124	126	124	127	136	129	114	134	146	123	118	120	125	118	121	135	115	117	145	124	125	132	142
Puccinia graminis	fungus	15723	502	284	218	216	194	179	187	172	159	185	154	152	142	180	154	162	154	149	161	143	114	155	132	133	136	135	145	129	144	156	135	123	153	122	138	135	129	100	128	149	139	142	149	144	140	133	121
Pyrenophora teres	fungus	11501	1113	406	287	229	210	176	147	162	131	131	117	142	124	106	124	108	110	86	113	123	105	131	109	96	87	84	101	87	101	116	100	81	101	93	97	90	91	103	84	83	104	93	83	80	87	74	86
Rhizophagus irregularis	fungus	25989	695	391	359	303	302	298	289	287	290	267	267	302	278	265	274	272	267	250	268	252	243	251	248	254	256	249	254	243	250	262	252	255	223	253	227	256	235	229	236	248	249	234	241	251	256	237	229
Saccharomyces cerevisae	fungus	6686	143	117	85	98	82	77	92	93	53	77	83	72	83	79	67	73	74	68	71	61	77	60	58	57	57	58	60	71	73	48	50	51	64	61	64	60	67	58	45	52	51	47	68	49	54	70	65
Amborella trichopoda	plant	26428	924	520	458	391	366	316	311	311	300	323	275	282	273	262	277	261	279	263	236	284	252	267	228	273	235	258	252	237	275	246	239	212	216	250	219	256	212	191	266	234	235	224	251	222	242	243	239
Arabidopsis thaliana	plant	27559	810	483	434	398	334	343	349	335	322	292	294	280	298	265	285	310	285	280	250	260	257	261	265	271	256	278	251	260	254	261	259	261	275	247	244	245	242	222	281	230	237	234	237	271	301	250	265
Chlamydomonas reinhardtii	plant	17721	1365	602	469	358	349	285	280	301	261	256	220	225	228	186	209	203	202	193	216	196	209	207	155	166	150	178	171	182	167	154	164	151	154	155	150	155	159	160	164	129	152	139	154	150	133	157	139
Chondrus crispus	plant	9713	555	247	192	177	157	163	153	123	129	135	114	106	108	113	122	112	133	116	103	99	86	99	107	82	103	95	87	93	88	86	86	92	85	92	66	89	66	78	65	83	71	83	77	65	64	70	82
Dioscorea rotundata	plant	18626	755	347	278	255	234	225	214	219	206	204	188	178	193	194	173	169	171	189	181	170	184	179	194	166	164	176	186	157	169	174	163	166	164	172	158	167	172	157	170	152	168	170	160	156	170	165	194
Oryza sativa	plant	28061	881	528	445	357	379	343	307	324	312	304	299	304	274	261	253	268	271	240	264	282	269	252	261	227	262	250	236	240	258	228	243	242	228	219	229	231	228	216	251	243	231	218	231	215	236	229	244
Physcomitrella patens	plant	29784	797	460	403	382	353	337	328	325	322	342	307	312	323	292	286	299	317	268	276	279	296	278	257	289	284	285	228	247	252	260	307	268	264	301	254	262	264	266	285	267	278	270	287	270	265	269	264
Selaginella moellendorffii	plant	28214	347	297	279	271	248	247	272	254	244	264	238	228	216	255	221	242	241	216	240	210	260	204	208	230	225	222	231	268	246	187	219	210	255	223	225	246	255	240	256	251	240	236	241	240	256	236	260
Acidilobus saccharovorans	archaea	602	4	4	4	5	6	3	3	5	5	7	6	5	5	4	1	4	3	5	6	7	2	6	6	4	3	7	5	1	1	8	7	5	7	5	2	4	5	3	4	9	12	5	7	7	6	4	3
Archaeoglobus profundus	archaea	1554	11	22	19	17	23	7	12	15	11	10	11	16	19	17	11	15	9	16	16	17	6	16	19	15	14	18	12	17	13	19	17	11	12	7	19	12	21	12	11	17	10	16	17	11	10	16	17
Desulfurococcus fermentans	archaea	918	11	10	10	7	7	14	6	11	8	6	7	5	7	7	3	5	6	9	9	5	8	5	6	9	6	10	10	4	13	10	12	10	8	6	10	8	12	12	9	10	9	7	7	6	7	12	7
Ferroglobus placidus	archaea	2075	18	26	20	21	27	22	14	19	19	25	15	16	22	15	14	15	19	20	24	13	15	21	14	25	26	16	20	19	22	16	17	21	24	19	24	18	20	24	20	21	23	20	25	16	17	19	23
Haloarcula amylolytica	archaea	3603	32	21	24	25	25	37	32	20	18	20	27	29	35	36	27	19	29	20	19	31	26	38	31	28	27	29	32	22	31	29	24	12	32	25	27	25	20	33	34	35	34	26	38	25	36	27	29
Halobacterium hubeiense	archaea	2825	32	33	29	20	21	15	17	24	23	12	19	22	24	17	21	32	27	20	21	22	14	19	25	14	22	8	18	14	26	22	24	22	20	19	19	22	27	25	28	17	18	26	24	23	27	23	15
Haloferax alexandrinus	archaea	2978	24	28	21	21	18	22	25	22	31	21	18	23	16	19	14	16	19	18	16	25	23	22	19	25	17	20	20	22	17	16	25	27	33	32	27	25	23	23	28	39	30	22	22	27	17	19	28
Halorubrum aidingense	archaea	2445	18	14	17	13	16	16	18	20	10	13	15	9	15	9	17	12	12	12	13	23	22	14	12	25	20	10	12	16	16	17	18	19	13	7	22	19	16	15	16	12	23	26	20	16	18	19	35
Methanobrevibacter curvatus	archaea	1783	55	29	18	25	24	16	23	17	19	14	11	13	20	16	15	18	18	11	21	9	21	16	15	10	14	16	13	22	14	9	13	16	16	22	13	10	19	15	27	16	15	14	13	20	22	12	15
Methanocaldococcus bathoardescens	archaea	1534	21	17	18	11	15	16	22	20	26	17	18	17	13	13	9	11	18	12	16	14	15	14	15	9	15	15	8	19	13	14	15	12	17	16	12	12	18	11	13	14	15	15	17	12	10	9	12
Methanococcus maripaludis	archaea	1552	13	15	9	11	8	8	8	12	11	8	10	8	6	12	6	16	16	11	6	10	14	10	16	12	14	9	12	12	10	14	15	14	11	16	13	10	16	8	10	9	7	10	14	18	7	12	9
Methanosarcina acetivorans	archaea	2913	25	27	22	20	27	20	22	24	23	29	19	36	19	31	25	24	27	23	31	34	26	23	30	20	13	39	27	17	22	22	17	22	32	18	22	19	22	23	24	21	30	29	23	29	30	26	22
Natrialba aegyptia	archaea	3762	49	35	39	33	32	35	32	30	28	31	33	27	23	20	23	28	31	28	26	26	24	32	27	27	26	21	33	44	29	21	23	31	23	33	26	30	30	26	35	29	30	26	24	29	28	28	35
Natrinema altunense	archaea	3138	44	21	14	23	17	20	28	16	18	8	15	19	32	29	12	26	18	18	22	27	19	9	17	24	25	21	22	18	20	23	24	21	23	26	23	22	18	26	23	24	20	27	23	28	21	25	31
Pyrobaculum aerophilum	archaea	1618	29	29	20	27	21	28	25	23	20	16	17	17	22	20	8	20	19	17	10	18	14	17	17	17	23	12	19	18	13	14	14	13	17	18	21	16	16	13	20	16	19	16	17	11	10	15	15
Pyrococcus furiosus	archaea	1717	23	26	26	17	22	10	11	15	15	14	12	25	7	14	19	19	24	20	16	9	18	20	11	16	20	17	24	18	12	11	16	11	18	11	13	14	20	14	19	16	33	8	22	9	20	13	13
Sulfolobus acidocaldarius	archaea	1632	16	24	19	19	24	23	15	15	20	12	15	20	25	9	18	15	15	15	20	10	19	14	18	21	14	10	12	21	20	11	12	19	14	19	13	19	9	21	13	19	10	13	20	14	14	20	9
Thermococcus barophilus	archaea	2172	24	24	32	20	23	15	16	24	16	19	22	17	21	15	25	15	16	17	27	18	17	16	19	23	17	17	25	18	20	18	21	18	24	21	12	29	20	19	22	17	21	25	15	13	12	31	13
Thermoplasma volcanium	archaea	1093	9	13	8	13	15	13	8	14	9	9	4	7	9	12	5	11	11	9	9	5	9	16	14	13	11	10	13	10	15	11	6	11	16	9	9	12	18	16	10	7	9	14	10	8	10	9	13
Vulcanisaeta distributa	archaea	2031	45	31	28	23	18	13	20	26	13	19	19	17	17	13	18	18	14	18	8	22	13	20	13	16	18	11	20	23	12	22	16	16	20	28	18	17	15	20	12	17	20	12	22	15	15	20	18
Acetobacter cerevisiae	bacteria	2166	32	27	23	28	22	23	10	16	16	19	20	15	13	13	18	14	13	14	19	22	22	22	14	12	15	19	14	16	20	22	24	20	19	18	18	20	23	14	18	11	25	26	26	18	20	17	20
Acinetobacter baumannii	bacteria	3218	28	22	22	22	17	19	10	17	21	23	14	24	21	22	31	20	30	24	23	20	22	21	18	19	20	18	18	24	19	12	25	30	33	24	21	27	20	32	28	18	27	27	15	26	27	30	25
Bacillus altitudinis	bacteria	2915	32	23	20	24	20	29	25	20	27	22	20	27	23	24	23	27	33	23	23	21	22	22	25	19	26	27	25	26	25	37	21	16	30	25	28	32	29	22	23	22	22	24	24	31	25	18	23
Bifidobacterium adolescentis	bacteria	1542	26	20	18	22	11	11	15	12	7	7	18	9	11	13	10	11	17	18	8	7	8	8	5	13	9	8	13	13	15	6	12	11	14	10	11	10	11	13	13	7	17	11	13	15	8	7	11
Borrelia afzelii	bacteria	611	72	21	21	13	9	8	5	5	5	8	8	4	6	3	4	2	1	3	4	2	6	4	4	5	4	2	5	2	3	3	1	6	4	4	5	2	2	4	6	3	1	5	10	3	3	4	2
Clostridium aceticum	bacteria	2785	27	31	24	34	32	30	31	22	24	29	30	32	22	24	29	23	22	22	18	33	20	22	23	25	30	28	28	31	29	29	29	27	22	27	20	32	27	26	23	30	27	23	27	20	20	32	28
Enterobacter cloacae	bacteria	4085	53	39	45	46	32	40	51	42	28	31	54	35	37	34	39	33	38	33	36	29	29	36	38	35	33	37	37	29	41	33	30	49	45	27	31	36	38	39	32	28	41	47	34	41	31	35	36
Eschericchia coli	bacteria	4687	58	64	44	48	44	40	47	45	40	37	50	42	51	31	39	30	42	43	40	26	44	43	41	48	32	41	36	41	33	38	32	45	51	38	30	47	44	49	47	40	46	33	43	29	31	36	35
Geobacillus icigianus	bacteria	2426	34	24	25	37	21	27	20	27	31	24	19	28	24	20	24	29	17	23	24	21	23	26	14	31	11	14	22	17	21	18	26	20	17	23	14	11	24	19	21	15	20	24	19	25	33	27	19
Lactobacillus casei	bacteria	1583	18	15	17	19	15	14	13	11	19	18	11	13	12	10	9	8	11	10	13	9	12	9	7	14	16	14	7	16	11	10	12	7	9	19	12	13	16	7	9	14	8	17	17	11	14	10	17
Listeria booriae	bacteria	2558	247	57	52	48	34	38	28	39	26	37	33	28	26	19	27	34	23	22	20	21	16	25	18	13	22	21	15	18	17	20	13	15	21	16	19	16	19	21	22	17	22	18	22	14	22	19	12
Mycobacterium abscessus	bacteria	3602	47	44	30	40	30	31	31	26	23	30	30	30	29	32	23	27	30	26	34	21	25	21	29	23	32	25	34	30	29	19	27	42	38	37	27	27	31	26	27	33	34	33	28	26	34	29	32
Nostoc azollae	bacteria	3128	60	56	41	35	29	30	32	28	26	28	20	38	26	36	32	21	40	36	27	24	24	24	26	25	34	21	30	25	19	27	27	20	25	32	24	15	18	33	26	23	23	28	31	41	22	33	28
Pseudomonas aeruginosa	bacteria	5099	41	45	43	47	33	41	41	46	49	46	47	45	46	28	42	45	46	37	38	47	39	41	44	42	43	45	37	42	38	38	42	35	39	50	39	38	50	47	44	35	36	44	54	44	54	45	37
Rhizobium favelukesii	bacteria	5942	49	58	49	45	47	69	44	45	46	45	47	50	40	45	35	39	38	60	59	48	52	82	51	61	51	54	43	40	53	57	64	34	50	43	41	59	46	50	47	54	43	57	48	47	52	40	56
Staphylococcus aureus	bacteria	2165	22	14	29	21	16	16	12	15	18	14	15	17	13	19	9	7	20	19	18	11	19	22	14	20	19	18	19	23	18	14	19	14	19	23	10	18	10	18	16	18	16	22	12	18	19	17	12
Streptococcus agalactiae	bacteria	1393	11	14	15	14	15	16	10	8	15	6	15	7	3	13	8	10	11	8	7	19	10	8	15	10	13	9	12	17	17	9	9	17	12	12	16	6	14	15	7	9	7	13	16	28	15	14	11
Streptomyces albus	bacteria	4099	116	72	55	52	42	54	57	36	40	37	33	45	43	57	38	31	45	37	45	34	44	50	47	39	37	39	31	35	35	31	41	30	34	26	36	22	35	34	40	36	40	35	40	36	39	25	44
Vibrio albensis	bacteria	3006	21	24	30	18	19	15	19	19	25	17	21	28	24	31	13	23	21	24	25	19	28	17	20	19	17	23	22	23	19	38	27	25	25	28	30	30	19	21	21	28	25	18	28	30	24	26	18
Xanthomonas campestris	bacteria	3566	40	36	32	25	25	37	37	29	26	19	32	16	33	29	25	37	25	25	36	28	24	35	22	24	23	26	29	23	32	40	22	31	26	23	31	35	29	30	24	33	29	27	43	29	24	26	22
dsDNA	virus	232076	4716	2916	2518	2236	2192	2084	2084	2044	1863	2003	1926	1816	1873	1829	1803	1728	1828	1779	1763	1735	1725	1760	1765	1697	1732	1699	1680	1761	1737	1663	1709	1751	1783	1751	1706	1772	1782	1694	1776	1746	1748	1694	1684	1770	1709	1822	1737
dsRNA	virus	1245	9	38	18	11	13	13	23	10	20	15	10	9	7	13	11	8	11	11	12	11	9	10	10	11	17	15	6	11	14	9	14	8	6	11	11	4	10	7	12	8	11	16	11	3	8	10	7
ssDNA	virus	4356	231	84	80	74	63	61	56	39	44	43	32	53	52	43	35	38	43	34	34	35	47	43	34	30	35	31	46	30	24	35	35	35	37	37	44	31	36	36	27	21	32	47	30	32	43	31	28
ssRNA minus	virus	2497	23	20	24	22	19	10	19	18	9	14	18	12	11	17	15	20	16	14	20	21	17	14	13	17	19	22	26	14	12	18	16	12	16	17	11	13	22	13	12	18	20	13	19	22	20	20	20
ssRNA plus	virus	4140	205	52	50	45	41	40	34	28	30	24	32	21	29	29	33	25	33	33	30	30	32	26	19	34	35	26	38	18	20	30	25	23	22	25	25	37	36	22	31	26	33	33	16	28	26	42	23
all viruses	virus	244314	5184	3110	2690	2388	2328	2208	2216	2139	1966	2099	2018	1911	1972	1931	1897	1819	1931	1871	1859	1832	1830	1853	1841	1789	1838	1793	1796	1834	1807	1755	1799	1829	1864	1841	1797	1857	1886	1772	1858	1819	1844	1803	1760	1855	1806	1925	1815
MODEL2			DBF-scores
species	clade	total ORFs	0	0.01	0.02	0.03	0.04	0.05	0.06	0.07	0.08	0.09	0.1	0.11	0.12	0.13	0.14	0.15	0.16	0.17	0.18	0.19	0.2	0.21	0.22	0.23	0.24	0.25	0.26	0.27	0.28	0.29	0.3	0.31	0.32	0.33	0.34	0.35	0.36	0.37	0.38	0.39	0.4	0.41	0.42	0.43	0.44	0.45	0.46
Adineta vaga	animal	48862	546	399	411	445	453	411	458	359	443	436	443	427	435	429	476	415	450	443	419	417	459	401	419	450	437	428	395	469	432	446	472	440	448	416	453	455	469	462	422	469	437	447	471	471	479	505	462
Amphimedon queenslandica	animal	36213	463	409	396	363	381	374	351	327	353	367	381	332	339	318	364	325	329	340	361	349	324	341	348	345	312	341	344	355	342	328	320	356	352	337	336	305	386	327	322	369	340	352	306	319	350	347	351
Anolis carolinensis	animal	12665	87	107	88	79	101	100	91	100	88	82	95	91	103	109	90	105	84	105	101	101	88	113	101	98	117	117	91	101	96	110	105	107	121	118	107	104	128	127	105	111	111	103	121	137	120	108	113
Caenorhabditis elegans	animal	20208	190	167	179	186	157	186	176	187	195	169	184	176	187	176	185	176	182	173	190	174	191	196	176	183	211	179	176	168	180	204	204	171	165	213	192	179	205	193	214	198	202	188	190	206	184	207	189
Crassostrea gigas	animal	25586	214	227	221	249	232	210	229	228	233	220	226	251	219	207	244	211	262	232	226	239	239	222	239	255	246	240	238	235	234	271	240	216	249	231	227	257	249	217	257	251	234	254	242	223	222	236	239
Danio rerio	animal	26281	246	215	204	243	245	222	209	238	218	210	207	202	210	217	229	206	243	213	200	233	196	234	205	222	221	240	233	223	203	213	245	211	233	230	233	221	228	236	239	247	242	234	247	244	246	242	212
Daphnia pulex	animal	28329	349	286	296	290	298	300	286	283	274	267	270	282	243	270	265	269	287	283	245	266	286	259	278	272	262	261	284	281	278	249	268	275	264	289	282	300	269	288	257	256	254	270	291	273	240	283	296
Drosophila melanogaster	animal	13883	118	98	125	114	105	100	117	112	133	117	115	119	132	115	127	112	119	108	109	125	122	119	128	105	111	110	125	106	111	124	124	121	124	136	139	136	148	126	146	129	119	131	130	130	129	151	151
Homo sapiens	animal	21209	240	177	176	194	179	181	185	175	184	211	162	206	158	179	179	208	175	170	171	195	167	164	186	193	178	176	172	191	187	186	202	195	199	181	221	209	178	180	176	196	221	184	186	178	177	196	197
Mnemiopsis leidyi	animal	15407	189	173	168	157	156	139	163	168	163	140	177	155	149	154	139	123	135	143	153	149	140	138	121	136	130	144	152	126	143	129	160	138	163	142	158	140	150	150	128	154	135	145	135	110	158	147	146
Mus musculus	animal	21719	181	159	136	159	142	142	164	149	158	170	166	178	165	153	181	176	170	165	178	186	174	172	186	175	188	167	186	212	177	166	176	208	163	202	190	185	186	185	205	188	208	198	205	198	191	176	188
Nematostella vectensis	animal	15741	236	156	134	134	158	137	142	148	138	137	160	133	152	147	120	138	156	140	143	139	136	159	153	123	137	149	150	151	152	134	152	141	128	148	128	139	107	134	150	152	144	140	142	121	136	153	183
Octopus bimaculoides	animal	25582	574	355	326	289	282	268	272	258	269	254	272	254	273	229	260	251	234	244	254	241	236	271	245	224	248	232	204	230	242	235	245	251	207	263	263	250	215	247	218	242	235	243	237	256	227	241	286
Schistosoma mansoni	animal	10500	133	94	112	86	102	85	92	92	113	98	94	99	109	99	78	99	79	115	91	92	94	109	92	98	106	111	111	94	105	99	83	93	98	96	104	93	102	99	102	87	97	81	96	114	95	102	95
Stegodyphus mimosarum	animal	26147	255	235	224	252	248	263	241	240	241	252	236	270	266	268	268	254	273	268	257	234	266	280	282	256	237	255	241	239	255	270	235	245	247	279	277	262	263	281	264	255	248	260	257	245	248	262	264
Taeniopygia guttata	animal	5677	48	39	40	46	44	50	50	48	35	38	50	52	40	39	29	56	50	40	39	46	43	51	46	54	47	42	42	49	49	49	64	46	45	49	35	48	64	44	60	54	55	58	70	47	59	58	63
Trichoplax adhaerens	animal	9886	103	89	96	88	90	99	90	98	84	80	92	87	84	96	74	98	102	85	103	91	88	105	91	91	111	93	75	100	103	86	92	97	112	102	84	78	97	111	106	89	91	106	102	96	97	98	95
Xenopus tropicalis	animal	9999	97	92	78	101	91	101	69	86	97	71	77	96	107	96	83	80	91	96	88	110	86	91	97	92	95	98	100	94	98	103	91	110	104	89	105	90	114	91	87	93	86	101	100	102	126	90	107
Batrachochytrium dendrobatidis	fungus	8139	40	43	55	42	40	57	49	46	55	49	60	54	48	58	60	56	70	52	65	60	61	55	49	64	73	63	56	60	65	64	73	58	66	70	72	64	67	72	68	71	70	65	60	66	70	65	70
Encephalitozoon cuniculi	fungus	1833	12	9	6	10	16	16	16	22	19	5	12	16	9	22	13	13	12	17	24	15	9	18	19	7	13	18	14	9	11	12	12	15	13	17	22	9	15	19	25	16	18	15	24	14	21	22	16
Phycomyces blakesleeanus	fungus	15338	168	151	151	143	138	162	149	134	155	135	120	145	138	156	142	142	120	124	142	135	127	139	120	149	146	155	132	136	132	124	131	135	153	107	153	145	153	127	146	137	126	133	146	151	147	134	137
Puccinia graminis	fungus	15723	231	177	172	171	168	164	168	158	139	146	151	149	146	137	159	150	119	170	137	139	143	149	153	146	160	138	150	141	156	138	140	128	151	127	138	151	138	148	131	139	149	145	148	138	163	144	114
Pyrenophora teres	fungus	11501	876	331	269	211	193	176	124	139	158	157	133	133	121	120	116	100	105	100	112	97	104	109	106	105	104	100	107	98	106	102	101	97	101	116	95	85	100	100	98	99	108	91	107	110	105	86	101
Rhizophagus irregularis	fungus	25989	313	325	315	295	299	266	260	250	280	262	286	241	306	264	252	280	289	258	280	282	232	282	265	259	259	285	266	247	261	258	270	282	240	230	259	261	264	240	262	254	244	246	265	266	265	248	228
Saccharomyces cerevisae	fungus	6686	79	74	72	61	79	59	80	68	82	57	60	63	65	70	69	73	69	78	71	60	67	62	67	62	59	60	68	55	65	55	71	63	60	73	63	78	64	61	69	62	69	65	52	60	72	59	72
Amborella trichopoda	plant	26428	513	375	313	295	307	310	298	281	279	262	256	266	236	260	269	247	229	266	260	257	252	235	273	257	286	254	241	236	269	232	281	249	218	234	214	250	245	258	270	239	256	275	252	262	232	258	239
Arabidopsis thaliana	plant	27559	472	364	325	287	316	296	295	304	304	267	234	282	300	278	269	253	299	288	254	274	259	281	260	277	284	254	241	260	296	239	285	263	265	280	258	263	264	259	304	282	232	247	266	261	244	260	269
Chlamydomonas reinhardtii	plant	17721	885	412	343	317	315	250	248	248	229	235	227	230	205	219	200	232	196	180	207	198	178	179	155	210	168	171	166	183	163	159	160	170	154	163	159	146	180	180	164	167	172	127	158	161	169	156	138
Chondrus crispus	plant	9713	230	177	154	142	124	136	108	121	106	109	113	108	110	99	115	105	109	103	104	99	110	105	105	91	94	110	74	102	99	88	107	93	94	86	98	85	94	88	101	83	99	87	81	81	85	95	92
Dioscorea rotundata	plant	18626	492	309	250	226	204	177	175	212	199	212	198	188	186	171	196	197	185	178	181	188	154	183	192	171	163	169	166	163	179	174	168	157	206	202	179	171	191	179	176	161	168	159	166	158	162	178	167
Oryza sativa	plant	28061	987	583	503	422	385	404	352	318	358	327	310	330	338	293	299	266	294	299	299	280	301	303	296	327	266	259	300	262	253	263	267	250	246	265	267	267	296	277	259	264	284	258	240	254	244	245	237
Physcomitrella patens	plant	29784	359	329	325	309	294	310	324	300	298	296	266	300	322	301	262	282	283	300	271	293	287	273	283	288	264	280	265	308	285	284	297	308	268	253	274	263	271	289	280	293	277	270	308	293	286	288	316
Selaginella moellendorffii	plant	28214	233	205	245	233	190	220	230	262	227	233	223	210	231	246	229	251	223	253	238	225	236	239	232	236	256	221	205	225	264	234	235	279	240	247	260	239	218	232	281	245	275	238	241	262	242	264	222
Acidilobus saccharovorans	archaea	602	2	8	7	1	3	2	10	5	4	4	4	2	3	2	6	9	7	9	1	5	4	8	3	6	6	2	8	2	4	1	11	8	5	3	3	8	3	2	7	11	4	4	8	2	9	3	4
Archaeoglobus profundus	archaea	1554	14	10	15	8	11	13	10	12	12	10	12	15	13	20	12	15	22	17	15	17	16	16	16	17	15	22	17	15	16	12	16	10	9	15	9	15	13	17	11	16	9	11	11	20	11	9	14
Desulfurococcus fermentans	archaea	918	10	6	5	9	4	12	10	9	8	4	11	8	5	5	6	9	9	10	12	6	9	11	6	8	7	5	5	14	9	1	6	3	4	8	10	5	5	8	13	7	17	10	9	9	12	7	10
Ferroglobus placidus	archaea	2075	15	20	16	13	19	11	21	17	27	12	19	20	26	23	21	16	18	13	17	24	13	17	17	24	21	20	18	22	17	17	18	15	20	24	21	11	20	21	31	16	16	16	20	18	16	26	26
Haloarcula amylolytica	archaea	3603	32	22	23	25	19	24	27	31	24	25	26	22	24	29	20	32	28	27	39	33	23	26	28	29	28	25	36	30	49	31	23	29	31	29	28	32	29	36	31	30	32	23	25	33	25	32	35
Halobacterium hubeiense	archaea	2825	16	17	15	18	20	17	12	21	20	21	25	19	17	14	21	26	22	23	29	23	13	21	27	18	18	15	25	28	22	10	27	27	24	22	27	11	26	22	30	23	22	27	24	25	18	27	23
Haloferax alexandrinus	archaea	2978	16	19	22	18	15	20	17	15	26	18	18	22	16	16	26	26	25	19	30	21	17	24	22	25	19	24	21	21	34	20	36	23	25	32	28	25	22	20	30	21	24	28	29	35	32	21	35
Halorubrum aidingense	archaea	2445	10	16	17	8	15	12	15	15	13	15	13	18	17	13	20	20	10	9	14	16	20	16	12	24	19	17	14	18	21	24	24	15	19	15	13	16	17	22	25	20	17	21	23	18	20	29	25
Methanobrevibacter curvatus	archaea	1783	12	17	14	15	16	18	12	16	18	22	19	23	18	18	10	20	18	16	14	11	15	13	22	26	24	23	18	14	17	19	21	15	15	20	18	20	19	16	15	20	13	22	17	20	11	12	23
Methanocaldococcus bathoardescens	archaea	1534	17	13	12	17	15	14	20	16	14	9	17	10	8	13	20	12	14	20	15	17	18	21	12	15	12	9	12	10	19	14	8	12	9	14	17	17	18	13	10	17	14	18	15	6	11	14	25
Methanococcus maripaludis	archaea	1552	10	11	8	8	18	9	8	9	19	11	10	7	10	9	11	13	8	12	10	14	10	8	11	15	19	12	12	5	14	14	10	18	18	15	8	15	12	14	7	8	13	14	14	14	10	13	14
Methanosarcina acetivorans	archaea	2913	24	17	16	22	21	18	25	21	23	25	21	29	20	22	34	15	18	36	28	20	14	30	25	25	23	18	26	30	34	26	22	29	29	25	29	39	24	21	32	27	24	21	32	21	25	22	34
Natrialba aegyptia	archaea	3762	17	20	20	34	22	35	19	22	24	34	22	35	28	35	23	29	19	30	29	26	46	32	32	37	35	30	28	22	24	38	30	33	43	21	30	32	34	33	26	22	35	40	29	35	24	42	38
Natrinema altunense	archaea	3138	19	18	20	16	20	16	20	18	20	19	17	17	15	11	21	21	18	19	28	20	24	23	26	15	20	24	25	33	22	25	29	26	20	24	26	27	26	17	21	24	30	25	32	28	34	26	12
Pyrobaculum aerophilum	archaea	1618	26	15	16	16	29	16	23	21	22	16	21	14	12	19	23	21	23	16	13	23	16	15	13	15	19	22	20	12	18	18	19	21	12	10	10	15	11	11	21	23	15	26	17	14	15	18	20
Pyrococcus furiosus	archaea	1717	14	13	13	18	14	17	11	18	20	23	21	20	19	13	11	11	21	19	17	11	13	17	16	18	18	12	13	16	13	14	21	13	21	12	23	22	12	16	16	13	19	19	11	19	11	20	17
Sulfolobus acidocaldarius	archaea	1632	20	13	20	15	19	11	12	14	16	13	16	14	20	22	25	15	15	13	12	20	17	15	14	12	15	21	24	16	22	13	17	10	17	14	12	10	9	9	9	28	14	23	15	16	17	19	14
Thermococcus barophilus	archaea	2172	13	22	22	20	14	14	16	17	17	19	19	20	20	16	22	17	21	16	14	25	20	17	15	16	28	21	20	23	22	15	18	20	24	16	22	23	24	19	24	12	19	19	15	21	18	20	17
Thermoplasma volcanium	archaea	1093	10	9	5	14	8	10	13	11	8	10	12	15	11	7	12	9	11	8	11	11	7	9	9	14	14	11	9	9	17	12	11	16	13	13	5	16	7	6	12	6	10	7	13	13	14	15	6
Vulcanisaeta distributa	archaea	2031	24	15	24	22	19	23	23	17	18	17	13	22	14	21	21	12	14	20	18	13	18	9	18	23	23	22	13	16	13	14	17	19	20	19	13	18	11	25	21	15	19	16	18	20	18	18	16
Acetobacter cerevisiae	bacteria	2166	16	19	10	21	13	14	14	10	14	12	25	22	16	13	15	13	16	15	15	22	18	19	19	26	15	19	24	18	11	18	18	13	26	10	16	24	16	16	14	19	19	14	9	17	25	15	18
Acinetobacter baumannii	bacteria	3218	21	9	19	14	25	16	18	20	18	15	13	16	22	29	19	28	21	17	25	27	30	32	19	23	25	20	30	30	18	24	20	19	21	24	19	22	27	24	22	28	23	37	29	29	22	24	34
Bacillus altitudinis	bacteria	2915	13	22	8	21	22	22	23	19	16	21	26	23	20	27	19	19	20	20	18	31	18	25	23	30	24	25	31	32	23	16	24	20	24	26	22	24	30	24	25	33	25	27	28	43	27	27	23
Bifidobacterium adolescentis	bacteria	1542	12	2	9	14	10	16	5	12	10	9	7	7	10	9	15	11	11	13	10	11	12	12	13	16	9	11	6	10	11	15	11	20	14	10	13	19	8	13	15	9	19	15	16	16	16	13	13
Borrelia afzelii	bacteria	611	7	5	4	5	9	3	6	6	6	2	11	4	8	4	2	11	6	7	6	5	5	7	3	6	12	5	9	6	2	5	5	1	4	9	3	3	2	7	5	4	8	6	5	9	12	6	6
Clostridium aceticum	bacteria	2785	17	25	30	23	23	27	23	23	21	25	30	19	18	23	25	31	17	31	26	14	20	32	31	18	30	24	31	24	35	18	30	27	26	32	27	25	20	18	24	20	18	16	26	36	27	24	27
Enterobacter cloacae	bacteria	4085	44	29	36	33	31	40	34	34	40	37	47	35	38	32	27	38	40	36	43	33	37	34	26	27	36	27	39	35	32	23	41	35	46	30	38	43	39	38	40	38	49	42	42	36	33	43	40
Eschericchia coli	bacteria	4687	35	45	41	34	32	20	40	39	48	40	38	42	41	45	23	31	38	43	38	49	42	35	41	40	40	42	46	34	36	50	29	34	45	41	45	38	34	31	30	36	47	37	47	52	40	46	43
Geobacillus icigianus	bacteria	2426	19	25	22	18	8	15	23	25	28	15	19	22	22	20	18	14	20	24	17	29	21	11	24	14	18	26	23	21	24	21	22	24	15	21	29	27	21	25	17	24	30	23	22	20	21	25	27
Lactobacillus casei	bacteria	1583	8	12	14	9	13	6	12	11	11	16	11	9	11	10	11	21	8	10	14	20	6	13	15	16	13	10	13	13	10	15	11	12	9	13	9	11	12	13	14	17	10	15	12	5	5	16	19
Listeria booriae	bacteria	2558	38	26	32	27	18	28	30	26	23	27	29	27	24	24	33	20	28	26	21	19	26	23	23	17	23	19	29	20	28	24	36	31	22	25	23	29	22	24	19	27	23	20	22	20	29	20	25
Mycobacterium abscessus	bacteria	3602	21	18	18	21	18	36	25	31	32	45	24	25	27	20	21	18	22	18	29	28	26	39	28	33	30	29	31	28	36	29	33	35	33	28	27	28	32	40	36	32	30	32	38	37	40	35	32
Nostoc azollae	bacteria	3128	37	31	34	29	26	29	30	26	35	30	30	42	27	34	17	21	24	33	24	25	31	28	27	37	24	22	36	21	23	18	37	32	18	33	27	20	31	25	34	24	26	27	35	23	41	33	28
Pseudomonas aeruginosa	bacteria	5099	31	20	34	31	26	37	35	41	45	47	45	44	35	43	36	36	31	38	39	50	37	30	37	41	35	42	36	38	46	41	46	43	39	35	47	38	38	45	42	40	42	42	42	49	43	49	48
Rhizobium favelukesii	bacteria	5942	40	41	55	45	34	46	33	42	43	51	41	54	50	42	40	47	40	49	45	48	59	62	47	54	43	54	54	46	45	49	48	70	54	48	59	47	65	53	59	50	77	44	60	65	64	45	64
Staphylococcus aureus	bacteria	2165	15	16	18	11	18	14	18	19	17	13	13	9	15	9	13	11	19	22	21	16	15	19	13	18	17	16	16	16	16	16	20	9	21	24	16	18	17	12	11	22	19	24	26	14	17	29	24
Streptococcus agalactiae	bacteria	1393	5	7	9	6	12	14	9	6	17	10	10	14	10	18	11	8	12	12	10	15	13	13	14	12	14	7	7	15	17	9	10	14	11	15	16	13	18	9	14	6	17	19	8	10	15	14	14
Streptomyces albus	bacteria	4099	36	42	40	48	39	38	41	55	40	37	51	40	46	44	46	37	38	33	36	34	48	38	31	43	33	40	38	43	49	38	24	45	32	33	34	33	45	38	32	50	40	38	37	38	38	28	43
Vibrio albensis	bacteria	3006	13	13	21	18	13	21	16	21	19	19	17	19	24	16	13	18	25	28	20	11	24	19	15	22	27	19	22	16	21	24	19	27	26	21	31	35	25	32	18	23	27	27	20	28	37	20	29
Xanthomonas campestris	bacteria	3566	22	27	27	32	23	17	19	15	32	30	21	23	25	28	31	26	27	28	22	20	35	29	26	29	20	26	26	27	41	27	34	33	29	32	33	37	39	27	21	28	32	23	41	39	46	36	36
dsDNA	virus	232076	2102	1900	1894	1928	1850	1851	1897	1830	1930	1912	1834	1821	1927	1888	1912	1911	1902	1852	1922	1990	1987	1915	1902	1938	1958	1946	1946	1948	1964	2005	1958	1896	2023	2031	1912	2047	1991	2073	2075	2112	2095	2039	2118	2119	2152	2034	2119
dsRNA	virus	1325	10	17	16	8	13	16	9	11	16	12	11	8	9	15	9	14	11	18	10	8	7	8	8	10	7	8	9	12	12	9	11	11	9	11	4	9	8	11	13	19	10	5	17	10	9	13	11
ssDNA	virus	4356	86	48	56	47	37	47	39	45	54	37	45	41	53	39	39	44	33	52	47	52	39	47	38	42	44	41	47	38	36	32	42	34	48	44	42	44	33	37	57	63	40	42	51	38	44	35	43
ssRNA minus	virus	2497	12	7	10	12	21	15	20	14	13	19	14	11	18	18	13	21	20	14	21	19	16	12	21	20	14	21	25	18	21	17	14	24	14	22	14	16	18	20	19	17	18	26	29	17	18	19	21
ssRNA plus	virus	4140	28	26	25	19	20	28	31	27	26	20	21	25	35	29	30	26	28	30	28	23	17	22	29	38	30	43	20	22	26	41	26	28	20	24	27	32	24	22	35	27	28	28	24	27	22	37	25
all viruses	virus	244394	2238	1998	2001	2014	1941	1957	1996	1927	2039	2000	1925	1906	2042	1989	2003	2016	1994	1966	2028	2092	2066	2004	1998	2048	2053	2059	2047	2038	2059	2104	2051	1993	2114	2132	1999	2148	2074	2163	2199	2238	2191	2140	2239	2211	2245	2138	2219
[truncated: 256 more columns]
